# Supplementary material for: Prefab Hollow Glass Microsphere-Based Immunosensor with Liquid Crystal Sensitization for Acute Myocardial Infarction Biomarker Detection
Source: Biosensors (Basel). 2022 Jun 22;12(7):439. doi: 10.3390/bios12070439 (PMC9312929; doi:10.3390/bios12070439)
Supplement: Supplementary file 1 [file biosensors-12-00439-s001.zip]

Archive with 1 entries (1 files):
- biosensors-1779664-supplementary.pdf
